# Supplementary material for: Activation of Coronary Arteriolar PKCβ2 Impairs Endothelial NO-Mediated Vasodilation: Role of JNK/Rho Kinase Signaling and Xanthine Oxidase Activation
Source: Int J Mol Sci. 2021 Sep 9;22(18):9763. doi: 10.3390/ijms22189763 (PMC8471475; doi:10.3390/ijms22189763)
Supplement: Supplementary file 1 [file ijms-22-09763-s001.zip]

Archive with 1 entries (1 files):
- ijms-1369027-supplementary.pdf
